# Supplementary material for: The Potential Mechanism of Cuproptosis in Hemocytes of the Pacific Oyster Crassostrea gigas upon Elesclomol Treatment
Source: Cells. 2025 Jan 29;14(3):199. doi: 10.3390/cells14030199 (PMC11817986; doi:10.3390/cells14030199)
Supplement: Supplementary file 1 [file cells-14-00199-s001.zip]

Archive with 3 entries (3 files):
- Figure/Figure-S1.tif
- Figure/Figure-S2.tif
- Supplementary materials.pdf
